# Supplementary material for: A regulatory circuit comprising GATA1/2 switch and microRNA-27a/24 promotes erythropoiesis
Source: Nucleic Acids Res. 2013 Sep 18;42(1):442–57. doi: 10.1093/nar/gkt848 (PMC3874166; doi:10.1093/nar/gkt848)
Supplement: Supplementary Data [file supp_gkt848_nar-01187-x-2013-File010.xls]

## Sheet: Sheet1
Probe sequence for Northern blot analysis of miR-27a and 24
miRNA ID	Sequence of probes (5'-3')
miR-27a	GCGGAACTTAGCCACTGTGAA
miR-24	CTGTTCCTGCTGAACTGAGCCA
U6 snRNA	CCATGCTAATCTTCTCTGTATCGTTCCAA
Primer information about 3' UTR cloning for luciferase reporter assay of GATA-2
GATA-2_WT F	CTGCCAGCAGTTACTGTGAATGTTCCC
GATA-2_WT R	ATTCTTAACAGTACTCACTTTAAAGG
GATA-2_MUT(27a) F	GAGAGATCGGAGGATTCGTAAGCTGCATTTAACACCGACACG
GATA-2_MUT(27a) R	AGTGTGCAGTGGTGCAATTTTTTGACTGCACCCCGCCTCTC
GATA-2_MUT(24) F	AGTAAAGCTAAAATGATTTTATAGTGTCATTCAGATTTTAAAAAG
GATA-2_MUT(24) R	CTTTTTAAAATCTGAATGACACTATAAAATCATTTTAGCTTTACT
Primer information about cDNA cloning for GATA-1and GATA-2 over-expressing vectors
Gene ID	Sequence of primers (5'-3')
GATA-1 F	GGTACCAGAGGCTCCATGGAGTTC
GATA-1 R	TCTAGATCAGGACTTTGGTGGTTTTA
GATA-2 F	CGGCCATGGAGGTGGCGCCC
GATA-2 R	GTCCTCGACGTCCATCTGTT
Primer information about qRT-PCR analysis for gamma-globin and GAPDH
Gene ID	Sequence of primers (5'-3')
gamma-globin F	GCAGCTTGTCACAGTGCAGTTC
gamma-globin R	TGGCAAGAAGGTGCTGACTTC
GAPDH F	TCAACGACCACTTTGTCAAGCTCA
GAPDH R	GCTGGTGGTCCAGGGGTCTTACT
Primer information about cloned wild-type and mutant promoter region of miR-27a and 24
Fragment ID	Sequence of primers (5'-3')
Promoter-WT F	AACTGAGGCTTTGGAGAGTCTTTG
Promoter-WT R	TCCCCAGGAACCCCAGC
Promoter-MUT F	GAGAGGCCTGAGTTTTGGAGCTTG
Promoter-MUT R	CAAGCTCCAAAACTCAGGCCTCTC
Primer information of Chip-PCR for GATA factor
site 1 F	AGAGCACAGGATCCAAGCTC
site 1 R	GCTCTTGGCTCCATTTTACA
site 2 F	TAGCTGTGCCCTCCGTTCC
site 2 R	GCTGTAGCCTCCTTGTCCC
